# Supplementary material for: Cardiovascular Changes in Women Undergoing Medicated and Natural Frozen Embryo Transfer Cycles: A Prospective Observational Cohort Study
Source: J Clin Med. 2026 Jun 17;15(12):4717. doi: 10.3390/jcm15124717 (PMC13301455; doi:10.3390/jcm15124717)
Supplement: Supplementary file 1 [file jcm-15-04717-s001.zip]

Archive with 1 entries (1 files):
- jcm-4333745-supplementary.pdf
